# Supplementary material for: An estrogen receptor α-derived peptide improves glucose homeostasis during obesity
Source: Nat Commun. 2024 Apr 22;15:3410. doi: 10.1038/s41467-024-47687-6 (PMC11035554; doi:10.1038/s41467-024-47687-6)
Supplement: Supplementary file 4 — Source Data [file 41467_2024_47687_MOESM4_ESM.xlsx]

## Sheet: Fig.1a
Fig. 1a
	WT				db/db
IRS1	1.05387	0.861769	1.0692	1.01516	0.451333	0.357446	0.587957	0.50123
IRS2	1.44453	0.771791	1.00217	0.781514	0.671278	0.314558	0.37083	0.064818
ERα	0.912935	1.12881	1.15351	0.804739	0.586977	0.515417	0.634359	0.311134

## Sheet: Fig.1b
Fig. 1b
	WT				db/db
ERα mRNA	0.78947	0.949583	0.955685	1.11158	0.43822	0.764934	0.507583	0.585951

## Sheet: Fig.1c
Fig. 1c
	Health					Diabetes_well controlled					Diabetes_poorly controlled
ERα mRNA	0.744396	1.24381	1.05384	0.789358	1.16859	1.1249	0.532817	0.884558	0.870064	1.30903	0.3991	0.624397	0.504105	0.727765

## Sheet: Fig.1d
Fig. 1d
ERα mRNA	4319.4	7217.3	6115	4580.3	6780.8	2315.8	3623.1	2925.1	3963.3	3398.4	3907.9	5054.2	6527.3	3091.7	5132.7	5048.6	7595.7
Fasting glucose	105	76	78	94.5	74	193	134	306	85.8	100.5	78.5	85	111	190	160.5	151	103
ERα mRNA	4319.4	7217.3	6115	4580.3	6780.8	2315.8	3623.1	2925.1	4222.9	3963.3	3398.4	3907.9	5054.2	6527.3	3091.7	5132.7	5048.6	7595.7
HbA1C	5.6	4.8	5.1	5	5.4	9.3	8.8	10.4	11.2	5.4	5.4	5.2	5.1	5.6	7	6.3	6.1	6
ERα mRNA	4319.4	7217.3	6115	4580.3	6780.8	2315.8	3623.1	2925.1	3963.3	3398.4	3907.9	5054.2	6527.3	3091.7	5132.7	5048.6	7595.7
HOMA-IR	2.41111	0.394074	0.346667	3.45333	0.621235	8.19654	35.2701	71.7778	1.16519	12.9533	3.10123	2.70741	11.1548	1.26667	13.0778	20.4316	1.04272
ERα mRNA	4319.4	7217.3	6115	4580.3	6780.8	2315.8	3623.1	2925.1	3963.3	3398.4	3907.9	5054.2	6527.3	3091.7	5132.7	5048.6	7595.7
Fasting Insulin	9.3	2.1	1.8	14.8	3.4	17.2	106.6	95	5.5	52.2	16	12.9	40.7	2.7	33	54.8	4.1

## Sheet: Fig.1e
Fig. 1e
	Male ERα F/F									Male ERα LivKO
Feeding Blood Glucose	158	150	189	148	183	158	191	183	178	232	232	182	257	217	236
Fasting Blood Glucose	164	168	132	182	141	139	173	172	172	156	178	175	202	207	205

## Sheet: Fig.1f
Fig. 1f
Time (min)	Male ERα F/F										Male ERα LivKO
0	70	67	56	65	56	67	66	65	65	66	77	84	64	62	82	77	66	58
15	358	342	299	327	324	309	277	302	246	306	340	330	383	368	387	298	299	316
30	390	386	350	366	349	289	330	351	368	341	360	400	381	436	386	388	375	374
60	257	237	189	226	205	196	215	236	241	225	246	266	313	269	243	294	258	239
90	178	163	132	146	156	104	139	161	142	159	182	180	203	189	159	214	179	150
120	138	119	117	128	109	96	120	118	85	134	135	149	137	161	130	177	132	117

## Sheet: Fig.1g
Fig. 1g
Time (min)	Male ERα F/F							Male ERα LivKO
0	100	100	100	100	100	100	100	100	100	100	100	100	100
15	75	78.5714	74.6342	77.305	84.1727	77.4566	77.907	98.718	88.2023	92.5714	83.1683	79.6296	82.8
30	68.9024	62.0879	59.5122	67.3759	81.295	82.0809	70.3488	99.359	82.0225	62.8571	74.2574	71.4815	74.8
45	62.1951	62.0879	63.9024	72.695	78.4173	83.815	70.3488	94.8718	77.809	65.4286	69.0594	81.2963	83.4
60	55.4878	62.0879	68.2927	78.0142	75.5396	85.5491	70.3488	90.3846	73.5955	68	63.8614	91.1111	92

## Sheet: Fig.1i
Fig. 1i	Female ERα F/F							Female ERα LivKO
Feeding Blood Glucose	152	149	129	169	165	151	167	164	192	179	194	194	177	184
Fasting Blood Glucos	142	147	119	161	132	157	148	163	170	174	154	179.5	142	152

## Sheet: Fig.1j
Fig. 1j
Time (min)	Female ERα F/F							Female ERα LivKO
0	83	80	70	81	82	83	97	98	86	54.5	61	78	71	99
15	271	295	294	312	289	305	303	277	345	313	338	340	381	284
30	364	281	212	346	307	239	276	367	429	329	342	350	352	324
60	163	117	117	161	168	134	153	191	228	216	231	230	210	152
90	140	113	112	139	135	103	134	134	158	125	151	155	168	123
120	124	100	105	128	127	73	116	122	141	109	97	104.5	123	123

## Sheet: Fig.1k
Fig. 1k
Time (min)	Female ERα F/F							Female ERα LivKO
0	100	100	100	100	100	100	100	100	100	100	100	100	100	100
15	76.7677	71.6495	76.8708	63.3721	59.6859	49.4382	75.1592	84.0491	79.4118	66.9604	54.3735	109.749	94.3662	87.5
30	61.3636	47.4227	59.864	46.5116	47.3822	42.6966	55.414	57.6687	65.2941	55.5066	43.026	98.0501	79.5775	81.579
45	48.4849	36.0825	51.0204	26.7442	37.1728	35.5056	37.5796	45.3988	48.8235	44.0529	37.3522	95.2646	76.4085	90.7895
60	46.4646	29.8969	48.9796	16.2791	37.6963	29.2135	37.5796	39.2638	40	38.326	29.3144	98.0501	78.8732	90.1316

[truncated: 139 more sheets: Fig.1l, Fig.2a, Fig.2b, Fig.2c, Fig.2d, Fig.2e, Fig.2f, Fig.2g, Fig.2h, Fig.2i, Fig.2j, Fig.3a, Fig.3b, Fig.3c, Fig.3d, Fig.3e, Fig.3f, Fig.3g, Fig.3h, Fig.3i …]
